# Supplementary material for: Functional and Material Properties in Nanocatalyst Design: A Data Handling and Sharing Problem
Source: Int J Mol Sci. 2021 May 13;22(10):5176. doi: 10.3390/ijms22105176 (PMC8153597; doi:10.3390/ijms22105176)
Supplement: Supplementary file 1 [file ijms-22-05176-s001.zip]

Archive with 1 entries (1 files):
- ijms-1190784-supplementary.xlsx
