# Supplementary material for: Functional and Material Properties in Nanocatalyst Design: A Data Handling and Sharing Problem
Source: Int J Mol Sci. 2021 May 13;22(10):5176. doi: 10.3390/ijms22105176 (PMC8153597; doi:10.3390/ijms22105176)
Supplement: Supplementary file 1 [file ijms-22-05176-s001.zip › ijms-1190784-supplementary.xlsx]

## Sheet: Sheet1
doi		catalyst		metal loading, %		ratio		hydrogenation															methanation
								substract	conversion, %	products			selectivity			parametres							substract	conversion, %	product	selectivity, %	parametres				gas composition,%						ratio	flowrate, mL/min	mkat, mg	GHSV, h-1
			support	M1	M2	M1	M2									T, °C	t, min	m(kat), mg	m(sub), mg	P, MPa	gas	solvent					T, °C	SBET, m2/g	TOF, h-1	P, atm	CO2	H2	CO	N2	Ar	He	H2/sub
	10.1016/j.apcatb.2016.10.038	CuNi	γ-Al2O3-IMP			1	1	FAL	90	FFA	THFA	Others	67	0	33	150	180	50	480	4	H2	EtOH
		CuNi	SiO2-IMP			1	1	FAL	100	FFA	THFA	Others	70	17	13	150	180	50	480	4	H2	EtOH
		CuNi	MgAlO			7	1	FAL	100	FFA	THFA	Others	80	20	0	150	180	50	480	4	H2	EtOH
		CuNi	MgAlO			3	1	FAL	100	FFA	THFA	Others	20	74	6	150	180	50	480	4	H2	EtOH
		CuNi	MgAlO			1	1	FAL	100	FFA	THFA	Others	0	95	5	150	180	50	480	4	H2	EtOH
		CuNi	MgAlO			1	3	FAL	100	FFA	THFA	Others	0	93	7	150	180	50	480	4	H2	EtOH
		CuNi	MgAlO			1	7	FAL	100	FFA	THFA	Others	74	21	5	150	180	50	480	4	H2	EtOH
		NiCo	MgAlO			1	1	FAL	90	FFA	THFA	Others	91	3	6	150	180	50	480	4	H2	EtOH
		CuCo	MgAlO			1	1	FAL	100	FFA	THFA	Others	50	18	32	150	180	50	480	4	H2	EtOH
		CuNi	MgAlO			1	1	FAL	58	FFA	THFA	Others	100	0	0	100	60	10	480	4	H2	MeOH
		CuNi	MgAlO			1	1	FAL	79	FFA	THFA	Others	100	0	0	100	60	10	480	4	H2	MeOH
		CuNi	MgAlO			1	1	FAL	100	FFA	THFA	Others	100	0	0	100	60	10	480	4	H2	MeOH
	10.1021/acssuschemeng.8b02876	NiCo	SiO2			2	1	FAL	9.3	FFA		Others	49.5		50.5	80	300	600	6000	3.4	H2	i-PrOH
		NiCo	SiO2			3	1	FAL	8.5	FFA		Others	46.2		53.8	80	300	600	6000	3.4	H2	i-PrOH
		NiCo	SiO2			4	1	FAL	8	FFA		Others	45.7		54.3	80	300	600	6000	3.4	H2	i-PrOH
		NiCu	SiO2			2	1	FAL	4.8	FFA		Others	63.6		36.4	80	300	600	6000	3.4	H2	i-PrOH
		NiCu	SiO2			3	1	FAL	7.6	FFA		Others	58.1		41.9	80	300	600	6000	3.4	H2	i-PrOH
		NiCu	SiO2			4	1	FAL	9.1	FFA		Others	50.4		49.6	80	300	600	6000	3.4	H2	i-PrOH
		NiFe	SiO2			2	1	FAL	12.4	FFA		Others	42.5		57.5	80	300	600	6000	3.4	H2	i-PrOH
		NiFe	SiO2			3	1	FAL	25.8	FFA		Others	59.8		40.2	80	300	600	6000	3.4	H2	i-PrOH
		NiFe	SiO2			4	1	FAL	16.3	FFA		Others	45.6		54.4	80	300	600	6000	3.4	H2	i-PrOH
		NiFe	SiO2			3	1	FAL	14.9	FFA	THFA	Others	43.7	0	56.3	80	180	1200	6000	3.4	H2	i-PrOH
		NiFe	SiO2			3	1	FAL	26.8	FFA	THFA	Others	50.3	0	49.7	80	300	1200	6000	3.4	H2	i-PrOH
		NiFe	SiO2			3	1	FAL	56	FFA	THFA	Others	55.2	1.3	43.5	100	180	1200	6000	3.4	H2	i-PrOH
		NiFe	SiO2			3	1	FAL	60.5	FFA	THFA	Others	61.6	4.2	34.2	120	180	1200	6000	3.4	H2	i-PrOH
		NiFe	SiO2			3	1	FAL	96.5	FFA	THFA	Others	91.7	7.4	0.9	140	120	1200	6000	3.4	H2	i-PrOH
		NiFe	SiO2			3	1	FAL	99.5	FFA	THFA	Others	77.1	11.9	11	140	180	1200	6000	3.4	H2	i-PrOH
		NiFe	SiO2			3	1	FAL	99.1	FFA	THFA	Others	96.8	3.2	0	140	150	1200	6000	3.4	H2	MeOH
		NiFe	SiO2			3	1	FAL	100	FFA	THFA	Others	96.5	3.4	0.1	140	300	1200	6000	3.4	H2	MeOH
		NiFe	SiO2			3	1	FAL	96.9	FFA	THFA	Others	93.9	6.1	0	140	150	1200	6000	3.4	H2	EtOH
		NiFe	SiO2			3	1	FAL	98.3	FFA	THFA	Others	85.5	14.5	0	140	150	1200	6000	3.4	H2	PrOH
		NiFe	SiO2			3	1	FAL	98.9	FFA	THFA	Others	84.3	10.2	5.5	140	150	1200	6000	3.4	H2	i-PrOH
		NiFe	SiO2			3	1	FAL	47.9	FFA	THFA	Others	36.7	4.8	58.5	140	150	1200	6000	3.4	H2	THF
		NiFe	SiO2			3	1	FAL	20.6	FFA	THFA	Others	56.2	2.9	40.9	140	150	1200	6000	3.4	H2	n-hexane
	10.1016/j.jcat.2017.03.016	Pd-Fe	SiO2	1	0.5	2	1	FAL	82	FFA	MF	Others	24.3902	48.7805	26.8293	220	60	20	580	1	H2	vapor
		Pd-Fe	SiO2	1	0.5	2	1	FAL	84	THFA	MF	Others	43.5714	25	31.4286	250	60	20	580	4	H2	DEC
		Pd-Fe	γ-Al2O3	1	0.5	2	1	FAL	80	FFA	FUR	Others	26.25	50	23.75	220	60	20	580	1	H2	vapor
		Pd-Fe	γ-Al2O3	1	0.5	2	1	FAL	89	MTHF	MF	Others	15.7303	22.4719	61.7978	250	60	20	580	4	H2	DEC
	10.1021/acscatal.7b01896	NiFe	γ-Al2O3	12.9	4.1	3	1																CO2	21	CH4	96	250			1	10	40		50				300	300	13400
		NiFe	γ-Al2O3	12.9	4.1	3	1																CO2	76	CH4	100	300			1	10	40		50				300	300	13400
		NiFe	γ-Al2O3	12.9	4.1	3	1																CO2	82	CH4	100	350			1	10	40		50				300	300	13400
		NiFe	γ-Al2O3	12.9	4.1	3	1																CO2	71	CH4	99	450			1	10	40		50				300	300	13400
		NiFe	γ-Al2O3	12.9	4.1	3	1																CO2	87	CH4	100	250			10	10	40		50				300	300	13400
		NiFe	γ-Al2O3	12.9	4.1	3	1																CO2	95	CH4	100	300			10	10	40		50				300	300	13400
		NiFe	γ-Al2O3	12.9	4.1	3	1																CO2	96	CH4	100	350			10	10	40		50				300	300	13400
	10.1021/acs.jpcc.9b03432	NiPt	Al2O3	5.8	0.2	99	1																CO2		CH4	97.2	250			1	10	40		5		45		50	100
		NiPt	Al2O3	5.6	1	95	5																CO2		CH4	96.7	250			1	10	40		5		45		50	100
		NiPt	Al2O3	4.4	4.9	75	25																CO2		CH4	48.2	250			1	10	40		5		45		50	100
		NiPt	Al2O3	2.9	9.8	50	50																CO2		CH4	8.5	250			1	10	40		5		45		50	100
		NiPt	Al2O3	1.5	14.6	25	75																CO2		CH4	1.8	250			1	10	40		5		45		50	100
	10.1016/j.cej.2016.06.113	NiRu	SiO2-P	10	0.8	12.5	1																CO	100	CH4		200	283.7		1
		NiRu	SiO2-NP.	10	0.8	12.5	1																CO	100	CH4		207	266		1
	10.1142/S1793292016501186	NiCo	Al2O3			9	1																CO	100	CH4	100	250	107		1	5	75	15	5
		NiCo	Al2O3			7	3																CO	100	CH4	100	250	110		1	5	75	15	5
		NiCo	Al2O3			5	5																CO	100	CH4	100	250	121		1	5	75	15	5
	10.1039/c7cy02099f	NiFe	(Mg,Al)Ox	12.2	1.1	10	1																CO2		CH4		335	136		1	18	70		12					370	12020
		NiFe	(Mg,Al)Ox	14.1	6.5	2	1																CO2		CH4		335	104		1	18	70		12					370	12020
		NiFe	(Mg,Al)Ox	13.6	11.5	1	1																CO2		CH4		335	42		1	18	70		12					370	12020
		NiFe	(Mg,Al)Ox	13.2	16.3	2	3																CO2		CH4		335	23		1	18	70		12					370	12020
	10.3390/catal10050513	Ru	Ni(NWs)	1																			CO2	100	CH4	100	179		2479.2	1	20	80						50
		Pd	Ni(NWs)	1																			CO2	100	CH4	100	281		2265.4	1	20	80						50
		Ru	Ni(foam)	1																			CO2	100	CH4	100	544		442.3	1	20	80						50
		Pd	Ni(foam)	1																			CO2	100	CH4	100	549		419.1	1	20	80						50
	10.1016/j.apcatb.2017.01.017	Ru	Ni	1.5																			CO2	100	CH4	100	204	129.1	940	1	20	80						50
		Ru	Ni	1.5																			CO2	100	CH4	100	410	129.1	1804.6	1	20	80						50
		Ru	Ni	0.3																			CO2	100	CH4	100	245	136.2	4320	1	20	80						50
		Ru	Ni	1.9																			CO2	100	CH4	100	369	143.5	731.7	1	20	80						50
		Re	Ni	0.2																			CO2	100	CH4	100	460	111.3	13854.7	1	20	80						50
		Rh	Ni	1																			CO2	100	CH4	100	477	123.7	1158.2	1	20	80						50
		Ir	Ni	1																			CO2	100	CH4	100	402	138.4	2993.4	1	20	80						50
		Pd	Ni	0.5																			CO2	100	CH4	100	505	120.7	2423	1	20	80						50
	10.1142/S1793604718500571	NiFe	Al2O3			9	1																CO2	67.1	CH4	98.0626	300	5		1	2	43				55			1000
		NiFe	Al2O3			8	2																CO2	67.8	CH4	97.0501	300	16		1	2	43				55			1000
		NiFe	Al2O3			3	1																CO2	17.3	CH4	36.9942	300	2		1	2	43				55			1000
		NiFe	Al2O3			7	3																CO2	57	CH4	89.1228	300	2		1	2	43				55			1000
		NiFe	Al2O3			5	5																CO2	30.1	CH4	92.3588	300	4		1	2	43				55			1000
		NiFe	Al2O3			2	8																CO2	17.2	CH4	87.2093	300	5		1	2	43				55			1000
		NiFe	Al2O3			9	1																CO2	66.4	CH4	97.8916	350	5		1	2	43				55			1000
		NiFe	Al2O3			8	2																CO2	68	CH4	97.7941	350	16		1	2	43				55			1000
		NiFe	Al2O3			3	1																CO2	33	CH4	45.4545	350	2		1	2	43				55			1000
		NiFe	Al2O3			7	3																CO2	66.1	CH4	93.7973	350	2		1	2	43				55			1000
		NiFe	Al2O3			5	5																CO2	42.6	CH4	93.8967	350	4		1	2	43				55			1000
		NiFe	Al2O3			2	8																CO2	37.5	CH4	93.3333	350	5		1	2	43				55			1000
		NiFe	Al2O3			9	1																CO2	61.8	CH4	97.7346	400	5		1	2	43				55			1000
		NiFe	Al2O3			8	2																CO2	63.4	CH4	97.6341	400	16		1	2	43				55			1000
		NiFe	Al2O3			3	1																CO2	10.2	CH4	10.7843	400	2		1	2	43				55			1000
		NiFe	Al2O3			7	3																CO2	64	CH4	92.3438	400	2		1	2	43				55			1000
		NiFe	Al2O3			5	5																CO2	45.3	CH4	91.3907	400	4		1	2	43				55			1000
		NiFe	Al2O3			2	8																CO2	19.5	CH4	76.9231	400	5		1	2	43				55			1000
		NiFe	Al2O3			9	1																CO2	9.2	CH4	85.8696	500	5		1	2	43				55			1000
		NiFe	Al2O3			8	2																CO2	11.4	CH4	86.8421	500	16		1	2	43				55			1000
		NiFe	Al2O3			3	1																CO2	3.4	CH4	61.7647	500	2		1	2	43				55			1000
		NiFe	Al2O3			7	3																CO2	7	CH4	28.5714	500	2		1	2	43				55			1000
		NiFe	Al2O3			5	5																CO2	9.8	CH4	75.5102	500	4		1	2	43				55			1000
		NiFe	Al2O3			2	8																CO2	6.8	CH4	97.0588	500	5		1	2	43				55			1000
	10.1016/j.cattod.2016.12.001	NiPt	γ-Al2O3	10	0.5																		CO2	67	CH4	97	250	107.3	140.4	1	7.4	29.8			62.8				300
		NiPd	γ-Al2O3	10	0.5																		CO2	71.2	CH4	97	250	104	125.28	1	7.4	29.8			62.8				300
		NiRh	γ-Al2O3	10	0.5																		CO2	30	CH4	90	250	107.2	66.6	1	7.4	29.8			62.8				300
	10.1016/j.jiec.2015.09.019	NiFe	ZrO2	7.5	2.5	3	1																CO2		CH4		250	27		1	4	96						80	150
		NiFe	ZrO2	5	5	1	1																CO2		CH4		250	30		1	4	96						80	150
		NiFe	ZrO2	2.5	7.5	1	3																CO2		CH4		250	23		1	4	96						80	150
		NiFe	TiO2	7.5	2.5	3	1																CO2		CH4		250	36		1	4	96						80	150
		NiFe	TiO2	5	5	1	1																CO2		CH4		250	33		1	4	96						80	150
		NiFe	TiO2	2.5	7.5	1	3																CO2		CH4		250	27		1	4	96						80	150
		NiFe	Nb2O5	7.5	2.5	3	1																CO2		CH4		250	29		1	4	96						80	150
		NiFe	Nb2O5	5	5	1	1																CO2		CH4		250	35		1	4	96						80	150
		NiFe	Nb2O5	2.5	7.5	1	3																CO2		CH4		250	36		1	4	96						80	150
	10.1016/j.jcat.2013.01.022	PtNi	CeO2	1.7	1.5	1	3																CO2		CO		200			1
		PdNi	CeO2	0.91	1.5	1	3																CO2		CO		200			1
		PtCo	CeO2	1.7	1.5	1	3																CO2		CO		200			1
		PtNi	γ-Al2O3	1.7	1.5	1	3																CO2		CO		200			1
		PdNi	γ-Al2O3	0.91	1.5	1	3																CO2		CO		200			1
		PtCo	γ-Al2O3	1.7	1.5	1	3																CO2		CO		200			1
	10.1002/ep.13040	CoNi	γ-Al2O3	10	20																		CO2	40	CH4	100	250	116.1		1							3.5	30	200	9000
		CeNi	γ-Al2O3	10	20																		CO2	72	CH4	100	250	130.6		1							3.5	30	200	9000
		FeNi	γ-Al2O3	10	20																		CO2	70	CH4	100	250	130.9		1							3.5	30	200	9000
		LaNi	γ-Al2O3	10	20																		CO2	80	CH4	100	250	107.9		1							3.5	30	200	9000
		CoNi	γ-Al2O3	10	20																		CO2	70	CH4	100	300	116.1		1							3.5	30	200	9000
		CeNi	γ-Al2O3	10	20																		CO2	76	CH4	100	300	130.6		1							3.5	30	200	9000
		FeNi	γ-Al2O3	10	20																		CO2	74	CH4	100	300	130.9		1							3.5	30	200	9000
		LaNi	γ-Al2O3	10	20																		CO2	78	CH4	100	300	107.9		1							3.5	30	200	9000
		LaNi	γ-Al2O3	5	20																		CO2	42	CH4	100	250	115.8		1							3.5	30	200	9000
		LaNi	γ-Al2O3	7	20																		CO2	76.7	CH4	100	250	118.1		1							3.5	30	200	9000
		LaNi	γ-Al2O3	15	20																		CO2	78.6	CH4	100	250	91		1							3.5	30	200	9000
		LaNi	γ-Al2O3	10	20																		CO2	72	CH4	97	350	107.9		1							3	30	200	9000
		LaNi	γ-Al2O3	10	20																		CO2	78	CH4	99	350	107.9		1							3.5	30	200	9000
		LaNi	γ-Al2O3	10	20																		CO2	88	CH4	100	350	107.9		1							4	30	200	9000		reaction rate, g-mol/g-cat/sec*10^6
	0.1016/j.apcatb.2017.07.009	NiFe	γ-Al2O3	11.25	3.75	3	1																CO2		CH4	55.3991	250	162	118.08	1							24	100	100			0.38
		NiFe	γ-Al2O3	7.5	7.5	1	1																CO2		CH4	31.2629	250	167	13.392	1							24	100	100			0.23
		NiFe	γ-Al2O3	3.75	11.25	1	3																CO2		CH4	20.3036	250	169	1.548	1							24	100	100			0.21
		NiCu	γ-Al2O3	11.25	3.75	3	1																CO2		CH4	97.619	250	160	12.744	1							24	100	100			3.39
		NiCu	γ-Al2O3	7.5	7.5	1	1																CO2		CH4	88.361	250	170	5.436	1							24	100	100			0.72
		NiCu	γ-Al2O3	3.75	11.25	1	3																CO2		CH4	66.1538	250	161	3.852	1							24	100	100			0.33
	10.1039/c8cp01859f	NiCo	γ-Al2O3	11.25	3.75	3	1																CO2		CH4	92.9204	250		61.92	1							24	100	100			1.05
	10.1016/j.fuproc.2015.04.022	NiFe	ZrO2	30	3	10	1																CO2	95	CH4	89	250			5	80	20						83	1000	10000
		NiCo	ZrO2	30	3	10	1																CO2	97	CH4	80	250			5	80	20						83	1000	10000
		NiCu	ZrO2	30	3	10	1																CO2	56	CH4	72	250			5	80	20						83	1000	10000
		NiFe	ZrO2	30	3	10	1																CO2	100	CH4	95	310			5	80	20						83	1000	10000
		NiCo	ZrO2	30	3	10	1																CO2	100	CH4	93	310			5	80	20						83	1000	10000
		NiCu	ZrO2	30	3	10	1																CO2	86	CH4	87	310			5	80	20						83	1000	10000						yield,%
	10.1016/j.apsusc.2019.04.217	FeCo	γ-Al2O3	2.25	12.75																		CO2		CH4		250	123		1							25	60	150							90.4
		FeCo	γ-Al2O3	12	3																		CO2		CH4		250	123		1							25	60	150							0
		FeCo	γ-Al2O3	6.75	38.25																		CO2		CH4		250	75		1							25	60	150							35.6
		FeCo	γ-Al2O3	36	9																		CO2		CH4		250	61		1							25	60	150							5.6
		FeCo	γ-Al2O3	14.25	15.75																		CO2		CH4		250	94		1							25	60	150							22.65
		FeCo	γ-Al2O3	24.32	26.89																		CO2		CH4		250	56		1							25	60	150							14.8
		FeCo	γ-Al2O3	4.18	4.61																		CO2		CH4		250	149		1							25	60	150							27
		FeCo	γ-Al2O3	28.04	1.96																		CO2		CH4		250	102		1							25	60	150							0
		FeCo	γ-Al2O3	0.46	29.54																		CO2		CH4		250	88		1							25	60	150							98.6
	10.1007/s11244-013-0215-y	FeCo	γ-Al2O3	13.4	1.6																		CO2	20.3	CH4	52	300	145		11	72	24		4				50	200	3600
		FeCo	γ-Al2O3	12.4	2.6																		CO2	25.2	CH4	55	300	138		11	72	24		4				50	200	3600
		FeNi	γ-Al2O3	14.5	0.5																		CO2		CH4		300	141		11	72	24		4				50	200	3600
		FeNi	γ-Al2O3	13.4	1.6																		CO2	37.6	CH4	98	300	143		11	72	24		4				50	200	3600
		FeNi	γ-Al2O3	7.3	7.7																		CO2		CH4		300	129		11	72	24		4				50	200	3600
		FeCu	γ-Al2O3	13.3	1.7																		CO2	27.8	CH4	41	300	143		11	72	24		4				50	200	3600
		FePd	γ-Al2O3	12.4	2.6																		CO2	25.6	CH4	48	300	141		11	72	24		4				50	200	3600
	10.1016/j.apcatb.2013.04.024	RuNi	TiO2	0.39	4.1																		CO		CH4		190	43		1	80	20						65	300	11000
	10.1016/j.fuel.2014.03.069	RuNi	TiO2	0.43	8.9																		CO	71	CH4	100	175			1	80	20							300	11000
		RuNi	TiO2	0.33	8.7																		CO	78	CH4	100	175			1	80	20							300	11000
		RuNi	TiO2	0.17	8.7																		CO	80	CH4	100	175			1	80	20							300	11000
		RuNi	TiO2	0.44	4.8																		CO		CH4		175			1	80	20							300	11000
	10.1016/j.fuel.2012.08.033	NiFe	γ-Al2O3	13.216	4.55																		CO	97	CH4	82	250	73.6		1							3		500	18000
		NiFe	γ-Al2O3	9.204	8.89																		CO	88	CH4	81	250	79.8		1							3		500	18000
		NiFe	γ-Al2O3	12.744	7.07																		CO	71	CH4	75	250	84.2		1							3		500	18000
		NiFe	γ-Al2O3	13.216	4.55																		CO	100	CH4	85	300	73.6		1							3		500	18000
		NiFe	γ-Al2O3	9.204	8.89																		CO	100	CH4	83	300	79.8		1							3		500	18000
		NiFe	γ-Al2O3	12.744	7.07																		CO	98	CH4	77	300	84.2		1							3		500	18000
	10.1016/j.ijhydene.2018.07.013	NiFe	γ-Al2O3	30	5																		CO2	65	CH4	100	250	283.4		1							3.5	30	200	9000
		NiCo	γ-Al2O3	30	5																		CO2	21	CH4	100	250	258.2		1							3.5	30	200	9000
		NiLa	γ-Al2O3	30	5																		CO2	53	CH4	100	250	304		1							3.5	30	200	9000
		NiZr	γ-Al2O3	30	5																		CO2	57	CH4	100	250	270.8		1							3.5	30	200	9000
		NiCu	γ-Al2O3	30	5																		CO2	10	CH4	100	250	246.9		1							3.5	30	200	9000
		NiFe	γ-Al2O3	30	5																		CO2	70	CH4	98	300	283.4		1							3.5	30	200	9000
		NiCo	γ-Al2O3	30	5																		CO2	69	CH4	97	300	258.2		1							3.5	30	200	9000
		NiLa	γ-Al2O3	30	5																		CO2	71	CH4	98	300	304		1							3.5	30	200	9000
		NiZr	γ-Al2O3	30	5																		CO2	68	CH4	98	300	270.8		1							3.5	30	200	9000
		NiCu	γ-Al2O3	30	5																		CO2	20	CH4	85	300	246.9		1							3.5	30	200	9000
	10.1016/j.catcom.2012.11.005	NiCo	SiC			8	2																CO	8	CH4	85	250	32.55		20							3		0,8mL	4500
		NiCo	SiC			6	4																CO	18	CH4	83	250	32.53		20							3		0,8mL	4500
		NiCo	SiC			4	6																CO	15	CH4	77	250	32.39		20							3		0,8mL	4500
		NiCo	SiC			2	8																CO	6	CH4	74	250	33.02		20							3		0,8mL	4500
		NiCo	SiC			8	2																CO	80	CH4	93	300	32.55		20							3		0,8mL	4500
		NiCo	SiC			6	4																CO	89	CH4	94	300	32.53		20							3		0,8mL	4500
		NiCo	SiC			4	6																CO	82	CH4	82	300	32.39		20							3		0,8mL	4500
		NiCo	SiC			2	8																CO	52	CH4	80	300	33.02		20							3		0,8mL	4500
																															CO	H2O	CO2	H2	balance
	10.1016/j.jcat.2014.03.015	NiCu	CeO2	0.92	0.08	9	1																CO		CH4		350	69.9	25.2		7	22	10	20	He	WGS
		NiCu	CeO2	0.51	0.49	1	1																CO		CH4		350	67.1	46.8		7	22	10	20	He
		NiCu	CeO2	0.08	0.92	1	9																CO		CH4		350	67.6	50.4		7	22	10	20	He
	10.1039/c5cy01885d	NiCu	SiO2	4.4	5.01	1	1																CO		CH4		350	580.6	7.2		7	22	8.5	37	Ar
